# Supplementary material for: Health Systems and Their Assessment: A Methodological Proposal of the Synthetic Outcome Measure
Source: Front Public Health. 2018 May 7;6:126. doi: 10.3389/fpubh.2018.00126 (PMC5949533; doi:10.3389/fpubh.2018.00126)
Supplement: Supplementary file 1 [file data_sheet_1.XLSX]

## Sheet: Arkusz1
TABLE I Synthetic outcome measure values for post-communist countries in period 1988–2011.
	1988	1989	1990	1991	1992	1993	1994	1995	1996	1997	1998	1999	2000	2001	2002	2003	2004	2005	2006	2007	2008	2009	2010	2011
Albania	0.7623	0.7836	0.7055	0.6696	0.7632	0.7834	0.8005	0.798	0.8323	0.7533	0.7768	0.7963	0.8365	0.763	0.8335	0.8326	0.8087	0.7249	0.7328	0.7366	0.7857	0.7331	0.7472	0.7388
Armenia	0.7358	0.6606	0.6637	0.6556	0.6577	0.6613	0.6407	0.6723	0.6483	0.6286	0.6412	0.6764	0.6771	0.6816	0.7298	0.6911	0.7517	0.7487	0.7566	0.7481	0.7478	0.7669	0.7463	0.7543
Belarus	0.7664	0.7594	0.7362	0.7324	0.7376	0.7355	0.7165	0.7205	0.73	0.6933	0.7038	0.7281	0.7096	0.7082	0.7051	0.7291	0.7217	0.7189	0.729	0.7714	0.7377	0.7695	0.7323	0.772
Bulgaria	0.7294	0.7223	0.7301	0.7289	0.7266	0.7196	0.7313	0.7136	0.7171	0.7028	0.7233	0.7068	0.7643	0.7355	0.7431	0.7596	0.791	0.785	0.7761	0.7918	0.771	0.7845	0.808	0.8024
Croatia	0.7185	0.7359	0.7124	0.6839	0.7093	0.7982	0.7905	0.775	0.8106	0.7828	0.7806	0.7903	0.7658	0.7995	0.8315	0.8125	0.8343	0.8223	0.8649	0.8275	0.8378	0.8601	0.8467	0.832
Czech Rep.	0.7356	0.7279	0.725	0.7245	0.7297	0.7455	0.7697	0.7183	0.7774	0.7727	0.8294	0.7745	0.8149	0.7844	0.8164	0.8207	0.8262	0.814	0.8502	0.8801	0.8285	0.8483	0.8188	0.9026
Estonia	0.6718	0.6599	0.6694	0.6891	0.6799	0.6857	0.6663	0.7129	0.72	0.732	0.7169	0.7356	0.7256	0.7694	0.7649	0.8052	0.8132	0.7864	0.8212	0.8121	0.8007	0.8486	0.8	0.8963
Georgia	0.7065	0.7065	0.7165	0.6953	7246	0.6917	0.7098	0.6885	0.7215	0.7719	0.7722	0.7482	0.7743	0.7283	0.7277	0.7277	0.7392	0.7173	0.773	0.7692	0.7216	0.7752	0.7159	0.72
Hungary	0.7064	0.6942	0.7091	0.7024	0.7113	0.6958	0.6736	0.7167	0.7319	0.7529	0.753	0.7499	0.7528	0.7725	0.7884	0.7679	0.805	0.792	0.7796	0.7889	0.8249	0.8452	0.8461	0.8542
Latvia	0.6442	0.6491	0.6685	0.6572	0.6434	0.6387	0.6152	0.5957	0.6574	0.6796	0.6819	0.6964	0.6885	0.7455	0.7178	0.7483	0.7504	0.7466	0.7662	0.7628	0.7868	0.7905	0.8092	0.8229
Lithuania	0.7483	0.6863	0.7195	0.6981	0.687	0.6974	0.699	0.7121	0.7176	0.7468	0.7304	0.7525	0.7536	0.7791	0.7795	0.7645	0.7873	0.7818	0.7489	0.7621	0.7565	0.7756	0.7636	0.8123
Macedonia (FYROM)	0.7458	0.7501	0.7515	0.7329	0.7732	0.7357	0.7493	0.7601	0.747	0.787	0.7722	0.7842	0.7799	0.7827	0.7983	0.8136	0.8013	0.7946	0.8085	0.802	0.7935	0.7841	0.8437	0.8088
Moldova	0.6413	0.6662	0.6342	0.6374	0.6266	0.6493	0.6588	0.5931	0.5996	0.5702	0.5716	0.611	0.6206	0.6433	0.669	0.664	0.6788	0.6873	0.6669	0.6748	0.6713	0.7202	0.7199	0.7112
Poland	0.7455	0.7241	0.7162	0.7339	0.711	0.7461	0.7291	0.7346	0.7377	0.7646	0.7417	0.7588	0.7776	0.777	0.7695	0.8331	0.8056	0.8331	0.8207	0.8391	0.8572	0.8277	0.8453	0.8831
Romania	0.7061	0.7238	0.722	0.7032	0.7196	0.715	0.702	0.6993	0.7091	0.709	0.717	0.7333	0.7209	0.7394	0.7368	0.7355	0.7663	0.7458	0.7706	0.7771	0.781	0.7803	0.7879	0.8252
Russia	0.6466	0.6516	0.6609	0.6323	0.627	0.6206	0.5887	0.5932	0.6013	0.6104	0.6103	0.6117	0.5728	0.5863	0.5923	0.5893	0.5882	0.6099	0.6453	0.6598	0.6988	0.7006	0.6939	0.7447
Slovakia	0.7445	0.7465	0.7393	0.7496	0.7558	0.743	0.7746	0.7451	0.7575	0.7695	0.7972	0.8004	0.803	0.7986	0.818	0.83	0.8106	0.8189	0.8228	0.8272	0.8642	0.8266	0.8458	0.8339
Slovenia	0.7744	0.8397	0.7867	0.7887	0.7866	0.7556	0.7362	0.8212	0.7924	0.8089	0.8057	0.8128	0.8258	0.8328	0.8322	0.8528	0.8216	0.8662	0.8276	0.8814	0.8649	0.8473	0.8309	0.8499
Ukraine	0.6718	0.6977	0.6672	0.6638	0.669	0.6524	0.6514	0.629	0.6293	0.6372	0.6903	0.6621	0.6741	0.6413	0.65	0.6598	0.6486	0.6529	0.6449	0.6416	0.6422	0.6721	0.6869	0.7018
